# Supplementary material for: Wastewater Surveillance Captured an Increase in Adenovirus Circulation in Milan (Italy) during the First Quarter of 2022
Source: Viruses. 2022 Oct 26;14(11):2351. doi: 10.3390/v14112351 (PMC9697775; doi:10.3390/v14112351)
Supplement: Supplementary file 1 [file viruses-14-02351-s001.zip]

Archive with 1 entries (1 files):
- viruses-1951944-supplementary.pdf
